# Supplementary material for: Sulforaphane-Induced Cell Mitotic Delay and Inhibited Cell Proliferation via Regulating CDK5R1 Upregulation in Breast Cancer Cell Lines
Source: Biomedicines. 2023 Mar 23;11(4):996. doi: 10.3390/biomedicines11040996 (PMC10135833; doi:10.3390/biomedicines11040996)
Supplement: Supplementary file 1 [file biomedicines-11-00996-s001.zip]

Archive with 1 entries (1 files):
- biomedicines-2224129-SI.pdf
